# Supplementary material for: Live‐cell imaging of rice cytological changes reveals the importance of host vacuole maintenance for biotrophic invasion by blast fungus, Magnaporthe oryzae
Source: Microbiologyopen. 2015 Oct 15;4(6):952–66. doi: 10.1002/mbo3.304 (PMC4694143; doi:10.1002/mbo3.304)
Supplement: Supplementary file 2 — Table S1. Oligonucleotide primers used in this work. [file MBO3-4-0952-s002.xlsx]

## Sheet: Table S1
Supplementary Table 1 Primers used in this study
Primer name	Primer sequence	Target	Template	Destination vector
AcGFP1-5	GCCCGACTAGTCGCCACCATGGTGAGCAA	AcGFP1	pAcGFP1-Hyg-N1	pBI333-EN4-AcGFP
AcGFP1_anti	TCGCGAGCTCTCACTTGTACAGCTCATCC
AcGFP5’forIF	ATTCGCCCTTGGATCCATGGTGAGCAAGGGCGC	AcGFP1	pAcGFP1-Hyg-N1	pE-AcGT
AcGFP3’forIF	ACGTTAAGTGAAGCTTTCACTTGTACAGCTCATCC
erGFP5'forIF	CTCTAGTAGTCTCGAGAGATATAACAATGAAGACT	EGFP:HDEL	pCB302	pBI333-erGFP
erGFP3'forIF2	GCTTGTCGACCTCGAGTACCTTATTAAAGCTCAT
HvSUT2_sens	CAATCTAGAAGGGAAAGCTTGTTCGATG	HvSUT2 ORF	Barley cDNA	pBI333-EN4-SUT-AcGFP
HvSUT2_anti	CTTTTTCTCGAGTGCGGCCGCTCGTTGGGTGGTTTTCTTC
BAS4full-sens	CCGCTGCAGGGTAGCTTCTACGGATGCGTCCGAT	BAS4	M. oyzae Guy11 genomic DNA	pCAMBIA-Bar-BAS4full-mCT
BAS4full-anti	CGCGGATCCAGCAGGGGGGATAGACGAGCCAGTA
PWL2P-F2	TCGTCGACGTTAACAACGCGGTGTAAAGA	PWL2	M. oyzae Ina86-137 genomic DNA	pCAMBIA-Bar-PWL2full-mCT
PWL2-R1	AACGGATCCCATAATATTGCAGCCCTC
Ppwl2-5’forIF	GGGCCTGCAGGTCGACGTTAACAACGCGGTGTAAAG	PWL2 promoter	pE-PWL2full-mCT	pE-Ppwl2-AcGFPT
Ppwl2-3’forIF	TGCTCACCATGGATCCTTTGAAAGTTTTTAATTTTAAAAAG
PWL2-5’forIF(S)	GGGCCTGCAGGTCGACTTAACAACGCGGTGTAAAGATT	PWL2:mCherry	pE-PWL2full-mCT	pCAMBIA-Bar-PWL2full-mC-Ppwl2-AcGT
mC-3’forIF	CGTTGTTAACGTCGA CAGCTTCTACTTGTACAGCTC
HdTtrpCU	AGTCAAGCTTCTTAACGTTACTGAAATCAT	trpC terminator	pCSN43	pEmCT
KpTtrpCL	AGTCGGTACCCTCTAGAAAGAAGGATTAC
